# Supplementary material for: Underrepresented populations in genomic research: a qualitative study of researchers’ perspectives
Source: BMC Med Genomics. 2025 Apr 16;18:72. doi: 10.1186/s12920-025-02140-5 (PMC12001558; doi:10.1186/s12920-025-02140-5)
Supplement: Supplementary file 5 — Additional file 5. [file 12920_2025_2140_MOESM5_ESM.xlsx]

## Sheet: Données
	Analyse thématique des entrevues
	Thématique	Catégories	Codes	Fréquences
	Caractéristiques des recherches des chercheurs	Thème de recherche	Oncologie	7
			Équité, diversité et inclusion	7
			Profilage génétique populationnel	3
			Génomique	2
			Contrôle de qualité des données génomiques	1
			Maladies infectieuses	1
		Population de recherche	Population générale	8
			Origine européenne	6
			Origine asiatique	4
			Patient.es en oncologie	2
			Origine africaine	2
			Femmes	1
			Nouveau-né	1
			Origine autochtone	1
			Origine acadienne	1
		Méthodes de recrutement	Clinique/Biobanque	6
			Médias sociaux et internet	2
			Firme de sondage	1
			Annonces de recrutement	1
	Perspectives sur la catégorisation et les catégories de race, d'ethnicité et d'ascendance	Catégories utilisées	Ascendance	11
			Ethnicité	8
			Ethnicité et race	5
			Aucune	2
		Méthodes de catégorisation	Auto-déclaré	13
			Combinaison de marqueurs biologiques et sociaux	10
			Génotypages	9
			Statistique Canada	4
			Origine des grands-parents	2
			Littérature sur le sujet	1
			Variable continue	1
			Aucune réponse	1
		Perspective sur le concept d'ascendance	Fondement biologique	4
			Identitaire	1
			Lien généalogique	1
		Perspective sur le concept d'ethnicité	Fondement sociale	10
			Fondement biologique	3
			Déterminant sociale de la santé	1
		Perspective sur le concept de race	Fondement sociale	16
			Terme controversé	9
			Déterminant sociale de la santé	6
			Utile pour comprendre les disparités	6
			Fondement biologique	4
			Terme non-controversé	1
			Utile pour comprendre le fonctionnement d'une maladie	1
		Distinction entre les concepts de race, d'ethnicité et d'ascendance	Interchangeable	5
			Confusion	3
			Concepts complémentaires	2
			Différence selon les domaines de savoir	1
			Aucune réponse	1
		Importance de catégoriser	Gnéraliser les résultats	2
			Bonifier les analyses	1
			Trouver des pathogènes dans des populations	1
		Limites des catégories	Frontières porreuses entre les populations	16
			Manque de riguer scientifique	9
			Relation environnement-génome	5
			Dépassement par la technique	1
		Pratiques internationales de catégorisation	Htérogénéité des pratiques	2
			Difficulté de comparer entre les recherches	1
			Absente en France	1
	Perspectives sur l'équité, diversité et d'inclusion dans les recherches au Canada	Influences des politiques EDI sur la recherche	Peu d'influence	7
			Obligation nécessaire	5
			Correction des discriminations	4
			Influencent la conception des recherches	4
			Apprentissage pour les chercheur.es	3
			Perment un meilleur profilage génétique au niveau populationnel	3
			Obligation non-nécessaire	2
			Absence de stratégies spécifiques	2
			Approche plus communautaire au Canada	1
			Augmentent l'intérêt pour les recherches sur des enjeux en EDI	1
			Dépassement du milieu académique vers le milieu clinique	1
			Contribuent à une meilleure compréhension des maladies	1
			Perte de temps	1
		Politiques EDI entre le Canada et le niveau international	Retard au Canada	9
			Canada à l'avant-garde	3
			Décalage entre l'Amérique du Nord et l'Europe	3
			Différence sur les questions posées entre les pays	2
			Similarité entre le Canada et les États-Unis	2
			Similarité entre l'Amérique du Nord et l'Europe	1
			Difficulté de voir le but ultime	1
		Questions autochtones	Évolution importante au Canada	1
			Canada en avance sur l'Australie	1
			Nouvelle-Zélande à l'avant-garde	1
	Perspective sur les causes et les conséquences des inégalités raciales dans les recherches en génomique	Causes de la faible participation des personnes racisées à la recherche en génomique	Géographie des institutions de recherche	14
			Crainte et méfiance de participer	13
			Ressources limités	13
			Passé colonial	12
			Poids démographique des populations	12
			Problème social structurel	10
			Méthodes de recrutement désadaptées	9
			Inéglités dans le systèmes de santé	5
			Utilisation des données et confidentialité	5
			Charge de travail	4
			Faible diversité chez les chercheur.es	4
			Faiblesses des investissements	4
			Manque de sensibilisation	3
			Pratiques de catégorisation	2
			Population à l'étude	2
			Autres problèmes de santé plus importants	2
			Disparité entre les provinces canadiennes	1
			Reconnaissance des francophones comme une minorité au Canada	1
			Politiques EDI	1
			Sensibilité du sujet	1
			Variations culturelles	1
		Conséquences du manque de diversité dans les recherches en génomique	Portrait incorrect et/ou incomplet de la réalité	13
			Traitements médicaux et diagnostics désadaptés	12
			Perpétuation des inégalités sociales	10
			Renforcement du sentiment de méfiance	2
			Impacts négatifs sur l'entourage familiale et communautaire	1
			Bonification des financements pour les recherches en EDI	1
		Pistes pour diversifier les populations à l'étude dans les recherches en génomiques	Approche « Par et pour »	13
			Adapter culturellement la recherche	11
			Formation et éducation des chercheur.es	8
			Personne-ressource issue des communautés concernées	7
			Offrir plus de moyens financiers	6
			Amélirorer les relations intercommunautaires	5
			Briser avec le rapport colonial dans la recherche	4
			Améliorer la diffusion des résultats	4
			Sensibiliser les communautés concernées à la recherche en génomique	4
			Mise en commun des consortiums internatioonaux	2
			Plus de financement pour les recherches spécifiquement sur les disparités	2
			Améliroation des techniques	1
			Approcher l'entourage familiale	1
			Déconstruire les craintes	1
			Inclure les données avec une plus faible puissance statistique	1
			Création de centre d'excellence	1
			Préambule explicatif sur le concept de race	1
			Prendre du temps	1
		Importance de la recherche en génomique	Comprendre le fonctionnement du génome humain	1
		Relation entre les catégories de différenciation utilisées et la participation aux recherches en génomiques	Catégorisation comme une force positive	13
			Catégorisation comme une force négaative	9
			Importance de la manière d'expliquer la recherche	4
			Questionner les catégories utilisées	4
			Laisser les communautés se catégoriser eux-même	3
			Métissage chez les humains comme un facteur de complexification	3
			Importance de bien communiquer les résultats	2
			Amplification du sentiment de méfiance	2
			Peu engendrer un effet de tokénisme	2
			Absence de relation entre la catégorisation et la participation	2

## Sheet: Tableau
	Codebook_Thematic Analysis of Interviews
	Themes	Categories	Codes	Frequencies
	Characteristics of Researchers' Studies	Research Themes	Oncology	7
			Equity, diversity, and inclusion	7
			Population genetic profiling	4
			Genomics	2
			Infectious diseases	1
		Research Populations	General population	8
			European origin	6
			Asian origin	4
			Oncology patients	2
			African origin	2
			Women	1
			Newborns	1
			Indigenous origin	1
			Acadian origin	1
		Recruitment Methods	Clinic/Biobank	6
			Social media and internet	2
			Community partnership	2
			Survey firm	1
	Perspectives on Categorization and Categories of Race, Ethnicity, and Ancestry	Categories Used	Ancestry	11
			Ethnicity	8
			Ethnicity and race	5
			None	2
		Categorization Methods	Self-declared	13
			Combination of biological and social markers	10
			Genotyping	9
			Statistics Canada	4
			Grandparents' origin	2
			Literature on the subject	1
			Continuous variable	1
			No response	1
		Perspective on the Concept of Ancestry	Biological basis	4
			Identity-based	1
			Genealogical link	1
		Perspective on the Concept of Ethnicity	Social basis	10
			Biological basis	3
			Social determinant of health	1
		Perspective on the Concept of Race	Social basis	16
			Controversial term	9
			Social determinant of health	6
			Useful for understanding disparities	6
			Biological basis	4
			Non-controversial term	1
			Useful for understanding disease functioning	1
		Distinction Between Concepts of Race, Ethnicity, and Ancestry	Interchangeable	5
			Confusion	3
			Complementary concepts	2
			Difference according to fields of knowledge	1
			No response	1
		Importance of Categorizing	Generalizing results	2
			Enhancing analyses	1
			Finding pathogens in populations	1
		Category limits	Porous borders between populations	16
			Lack of scientific rigor	9
			Environment-genome relationship	5
			Exceeded by technology	1
		International categorization practices	Heterogeneity of practices	2
			Difficulty in comparing research	1
			Not available in France	1
	Perspectives on Equity, Diversity, and Inclusion in Canadian Research	Influences of EDI Policies on Research	Little influence	7
			Necessary obligation	5
			Correction of discrimination	4
			Influence on research design	4
			Learning for researchers	3
			Allow better genetic profiling at the population level	3
			Unnecessary obligation	2
			Absence of specific strategies	2
			More community-based approach in Canada	1
			Increase interest in EDI research issues	1
			Expansion from academic to clinical settings	1
			Contribute to better understanding of diseases	1
			Waste of time	1
		EDI Policies Between Canada and International Level	Canada lagging behind	9
			Canada at the forefront	3
			Gap between North America and Europe	3
			Difference in questions asked between countries	2
			Similarity between Canada and the United States	2
			Similarity between North America and Europe	1
			Difficulty seeing the ultimate goal	1
		Indigenous Issues	Significant evolution in Canada	1
			Canada ahead of Australia	1
			New Zealand at the forefront	1
	Perspectives on Causes and Consequences of Racial Inequalities in Genomic Research	Causes of Low Participation of Racialized Persons in Genomic Research	Geography of research institutions	14
			Fear and distrust of participation	13
			Limited resources	13
			Colonial past	12
			Demographic weight of populations	12
			Structural social problem	10
			Unadapted recruitment methods	9
			Inequalities in health systems	5
			Data use and confidentiality	5
			Workload	4
			Low diversity among researchers	4
			Weak investments	4
			Lack of awareness	3
			Categorization practices	2
			Population under study	2
			Other more important health problems	2
			Disparity between Canadian provinces	1
			Recognition of Francophones as a minority in Canada	1
			EDI policies	1
			Sensitivity of the subject	1
			Cultural variations	1
		Consequences of Lack of Diversity in Genomic Research	Incorrect and/or incomplete picture of reality	13
			Unadapted medical treatments and diagnoses	12
			Perpetuation of social inequalities	10
			Perpetuation of distrust	2
			Negative impacts on family and community surroundings	1
			Increased funding for EDI research	1
		Ways to Diversify Study Populations in Genomic Research	By community and for community approach	13
			Culturally adapt research	11
			Training and education of researchers	8
			Resource person from concerned communities	7
			Offer more financial means	6
			Improve intercommunity relations	5
			Break with colonial relationship in research	4
			Improve dissemination of results	4
			Raise awareness of genomic research in concerned communities	4
			Pooling of international consortia	2
			More funding for research specifically on disparities	2
			Improvement of techniques	1
			Approach family surroundings	1
			Deconstruct fears	1
			Include data with lower statistical power	1
			Creation of center of excellence	1
			Explanatory preamble on the concept of race	1
			Take time	1
		Importance of Genomic Research	Understanding the functioning of the human genome	1
		Relationship Between Differentiation Categories Used and Participation in Genomic Research	Categorization as a positive force	13
			Categorization as a negative force	9
			Importance of how research is explained	4
			Questioning categories used	4
			Let communities categorize themselves	3
			Human mixing as a complicating factor	3
			Importance of good communication of results	2
			Amplification of distrust	2
			Tokenism effect	2
			No relationship between categorization and participation	2
